# Supplementary material for: Variant effect predictors: a systematic review and practical guide
Source: Hum Genet. 2024 Apr 4;143(5):625–34. doi: 10.1007/s00439-024-02670-5 (PMC11098935; doi:10.1007/s00439-024-02670-5)
Supplement: Supplementary file 2 — Supplementary file2: Table S1. Query performed in PubMed on November 10, 2023 (XLSX 12 KB) [file 439_2024_2670_MOESM2_ESM.xlsx]

## Sheet: Terms
Terms used in this review to describe variant types and functional impacts, including Sequence Ontology terms.
Term	Sequence Ontology ID	Link to the request for a new Sequence Ontology term
3_prime_UTR_exon_variant	SO:0002089
3_prime_UTR_variant	SO:0001624
3_prime_UTR_truncation	SO:0002015
3_prime_UTR_variant	SO:0001624	https://github.com/The-Sequence-Ontology/SO-Ontologies/issues/629
5_prime_UTR_exon_variant	SO:0002092
5_prime_UTR_premature_start_codon_gain_variant	SO:0001988
5_prime_UTR_truncation	SO:0002013
5_prime_UTR_variant	SO:0001623
5_prime_UTR_variant	SO:0001623	https://github.com/The-Sequence-Ontology/SO-Ontologies/issues/628
CDS	SO:0000316
CDS_variant	requested	https://github.com/The-Sequence-Ontology/SO-Ontologies/issues/641
CTCF_binding_site	SO:0001974
H3K27_acetylation_site	SO:0002049
H3K27_trimethylation_site	SO:0001709
H3K36_trimethylation_site	SO:0001724
H3K4_dimethylation_site	SO:0001725
H3K4_methylation_site	SO:0001734
H3K4_monomethylation_site	SO:0001705
H3K4_trimethylation	SO:0001706
H3K79_dimethylation_site	SO:0001711
H3K9_acetylation_site	SO:0001703
H3K9_trimethylation_site	SO:0001707
H4K20_monomethylation_site	SO:0001713
L1_LINE_retrotransposon	SO:0002272
MNV	SO:0002007
N6_methyladenine	SO:0001920
NMD_transcript_variant	SO:0001621
SINE_element	SO:0000206
SNV	SO:0001483
SNV-disease
SNV-gene
TFBS_ablation	SO:0001895
TFBS_amplification	SO:0001892
TF_binding_site	SO:0000235
TF_binding_site_variant	SO:0001782
TSS	SO:0000315
UTR_variant	SO:0001622
accessible_DNA_region	SO:0002331
aggregation propensity of protein
alternate_sequence_site	SO:0001149
alternatively_spliced	SO:0000877
amino_acid_substitution	SO:0001606
branch_site_variant	requested	https://github.com/The-Sequence-Ontology/SO-Ontologies/issues/634
chromatin_regulatory_region	SO:0002306
chromosome_variation	SO:0000240
chromosome_number_variation	SO:1000182
coding_sequence_variant	SO:0001580
complex_transcript_variant	SO:0001577
conservative_inframe_deletion	SO:0001825
conservative_inframe_insertion	SO:0001823
conserved	SO:0000856
conserved_intergenic_variant	SO:0002017
conserved_intron_variant	SO:0002018
conserved_region	SO:0000330
copy_number_variation	SO:0001019
de_novo_variant	SO:0001781
deletion	SO:0000159
disease
disease drug target
disease_associated_variant	SO:0001771
disease_causing_variant	SO:0001772
disruptive_inframe_deletion	SO:0001826
disruptive_inframe_insertion	SO:0001824
downstream_gene_variant	SO:0001632
duplication	SO:1000035
eQTL
effect on RNA modification
enhancer	SO:0000165
enhancer_variant	requested	https://github.com/The-Sequence-Ontology/SO-Ontologies/issues/639
exon_loss_variant	SO:0001572
exon skipping
exon_variant	SO:0001791
feature_elongation	SO:0001907
feature_truncation	SO:0001906
five_prime_UTR	SO:0000204
frameshift_elongation	SO:0001909
frameshift_truncation	SO:0001910
frameshift_variant	SO:0001589
gain_of_function_variant	SO:0002053
gene	SO:0000704
gene enrichment
gene expression
gene_variant	SO:0001564
germline_variant	SO:0001778
histone_modification	SO:0001700
incomplete_terminal_codon_variant	SO:0001626
inframe_deletion	SO:0001822
inframe_indel	SO:0001820
inframe_insertion	SO:0001821
inframe_variant	SO:0001650
initiator_codon_variant	SO:0001582
insertion	SO:0000667
intergenic_variant	SO:0001628
intragenic_variant	SO:0002011
intron_variant	SO:0001627
inversion	SO:1000036
lncRNA_gene	SO:0002127
loss_of_function_variant	SO:0002054
mRNA_region	SO:0000836
mature_miRNA_variant	SO:0001620
miRNA_target_site	SO:0000934
miRNA_target_site_variant	requested	https://github.com/The-Sequence-Ontology/SO-Ontologies/issues/633
miRNA_variant	requested	https://github.com/The-Sequence-Ontology/SO-Ontologies/issues/644
microsatellite	SO:0000289
missense_variant	SO:0001583
multiexon skipping
no_sequence_alteration	SO:0002073
non_coding_transcript_exon_variant	SO:0001792
non_coding_transcript_intron_variant	SO:0001970
non_coding_transcript_variant	SO:0001619
non_protein_coding	SO:0000011
non_protein_coding_variant	requested	https://github.com/The-Sequence-Ontology/SO-Ontologies/issues/630
nonsynonymous_variant	SO:0001992
open_chromatin_region	SO:0001747
orthologous_region	SO:0000855
partial exon deletion
pathogenicity
pathway enrichment
partial intron retention
polyA_signal_sequence_variant	requested	https://github.com/The-Sequence-Ontology/SO-Ontologies/issues/636
post_translationally_modified_region	SO:0001089
promoter	SO:0000167
promoter_variant	requested	https://github.com/The-Sequence-Ontology/SO-Ontologies/issues/635
proportion expressed across transcripts
protein_altering_variant	SO:0001818
protein_coding_variant	requested	https://github.com/The-Sequence-Ontology/SO-Ontologies/issues/631
protein_stability_element	SO:0001955
pseudoexonisation
rare_amino_acid_variant	SO:0002008
regulatory_region	SO:0005836
regulatory_region_ablation	SO:0001894
regulatory_region_amplification	SO:0001891
regulatory_region_variant	SO:0001566
repeat_region	SO:0000657
small_regulatory_ncRNA	SO:0000370
snoRNA_gene	SO:000126
somatic_variant	SO:0001777
splice_acceptor_variant	SO:0001574
splice_donor_5th_base_variant	SO:0001787
splice_donor_region_variant	SO:0002170
splice_donor_variant	SO:0001575
splice_polypyrimidine_tract_variant	SO:0002169
splice_region_variant	SO:0001630
splice_site_variant	SO:0001629
splicing_regulatory_region	SO:0001056
splicing_regulatory_region_variant
splicing_variant	SO:0001568
start_codon_variant	requested	https://github.com/The-Sequence-Ontology/SO-Ontologies/issues/637
start_gained	requested	https://github.com/The-Sequence-Ontology/SO-Ontologies/issues/615
start_lost	SO:0002012
start_retained_variant	SO:0002019
stop_codon_variant	requested	https://github.com/The-Sequence-Ontology/SO-Ontologies/issues/638
stop_gained	SO:0001587
stop_lost	SO:0001578
stop_retained_variant	SO:0001567
structural_variant	SO:0001537
synonymous_variant	SO:0001819
target gene
three_prime_UTR	SO:0000205
tissue-specific annotations
tissue-specific gene expression
transcript	SO:0000673
transcript-specific prediction	NA
transcript_ablation	SO:0001893
transcript_amplification	SO:0001889
transcript_variant	SO:0001576
transcription_factor_regulatory_site	SO:0002295
translocation	SO:0000199
tissue-specific variant
uAUG_gained	requested	https://github.com/The-Sequence-Ontology/SO-Ontologies/issues/626
uAUG_lost	requested	https://github.com/The-Sequence-Ontology/SO-Ontologies/issues/627
uFrameshift	requested	https://github.com/The-Sequence-Ontology/SO-Ontologies/issues/621
uORF_variant	requested	https://github.com/The-Sequence-Ontology/SO-Ontologies/issues/632
uSTOP_gained	requested	https://github.com/The-Sequence-Ontology/SO-Ontologies/issues/624
uSTOP_lost	requested	https://github.com/The-Sequence-Ontology/SO-Ontologies/issues/623
unit_of_gene_expression	SO:0002300
upstream_gene_variant	SO:0001631
variant_frequency	SO:0001763
whole intron retention
