# Supplementary material for: Variant effect predictors: a systematic review and practical guide
Source: Hum Genet. 2024 Apr 4;143(5):625–34. doi: 10.1007/s00439-024-02670-5 (PMC11098935; doi:10.1007/s00439-024-02670-5)
Supplement: Supplementary file 3 — Supplementary file3: Table S2. Terms used in this review to describe variant types and functional impacts, including Sequence Ontology terms (XLSX 14 KB) [file 439_2024_2670_MOESM3_ESM.xlsx]

## Sheet: Publications
List of publications included in this systematic review. The table lists the PubMed ID, tool name, publication title, journal, year of publication, creation date of the PubMed entry. SO terms related to variation types are listed alphabetically and separated by semicolons under the “variant” column. Similarly, SO terms related to predicted functional impacts are listed under the “impact” column.
