# Supplementary material for: Variant effect predictors: a systematic review and practical guide
Source: Hum Genet. 2024 Apr 4;143(5):625–34. doi: 10.1007/s00439-024-02670-5 (PMC11098935; doi:10.1007/s00439-024-02670-5)
Supplement: Supplementary file 4 — Supplementary file4: Table S3. List of publications included in this systematic review. The table lists the PubMed ID, tool name, list of variant types, list of functional impacts, a note, publication title, authors, citation, journal, year of publication, creation date of the PubMed entry, PubMed Central ID, NIHMS ID, and DOI. SO terms related to variation types are listed alphabetically and separated by semicolons under the column “Variant types”. Similarly, SO terms related to predicted functional impacts are listed under the column “Functional impacts” (XLSX 39 KB) [file 439_2024_2670_MOESM4_ESM.xlsx]

## Sheet: Variants and VEPs
List of variant types and number of VEPs supporting each type. VEP terms were taken from the original publications.
Variant type	Number of VEPs
3_prime_UTR_variant	1
5_prime_UTR_variant	3
branch_site_variant	1
chromosome_variation	1
copy_number_variation	9
de_novo_variant	1
deletion	23
duplication	1
enhancer_variant	1
exon_variant	5
germline_variant	2
inframe_deletion	1
inframe_indel	1
inframe_insertion	1
insertion	23
intron_variant	2
inversion	1
microsatellite	1
miRNA_target_site_variant	1
missense_variant	15
MNV (multiple nucleotide variant)	6
non_protein_coding_variant	13
nonsynonymous_variant	8
polyA_signal_sequence_variant	1
promoter_variant	1
regulatory_region_variant	2
SNV	69
splice_site_variant	5
splicing_regulatory_region_variant	1
splicing_variant	5
start_codon_variant	1
stop_codon_variant	1
structural_variant	13
synonymous_variant	1
translocation	1
uORF_variant	3
