# Supplementary material for: Variant effect predictors: a systematic review and practical guide
Source: Hum Genet. 2024 Apr 4;143(5):625–34. doi: 10.1007/s00439-024-02670-5 (PMC11098935; doi:10.1007/s00439-024-02670-5)
Supplement: Supplementary file 5 — Supplementary file5: Table S4. List of variant types and number of VEPs supporting each type (XLSX 10 KB) [file 439_2024_2670_MOESM5_ESM.xlsx]

## Sheet: Functional impacts and VEPs
List of functional impacts and number of VEPs predicting each impact. Terms of functional impacts were taken from the original publications.
Functional impact	Number of VEPs
3_prime_UTR_exon_variant	1
3_prime_UTR_truncation	1
3_prime_UTR_variant	10
5_prime_UTR_exon_variant	1
5_prime_UTR_premature_start_codon_gain_variant	1
5_prime_UTR_truncation	1
5_prime_UTR_variant	11
accessible_DNA_region	1
aggregation propensity of protein	1
alternate_sequence_site	1
alternatively_spliced	1
amino_acid_substitution	4
CDS	1
CDS_variant	2
chromatin_regulatory_region	1
chromosome_number_variation	1
coding_sequence_variant	4
complex_transcript_variant	1
conservative_inframe_deletion	1
conservative_inframe_insertion	1
conserved	3
conserved_intergenic_variant	1
conserved_intron_variant	1
conserved_region	3
CTCF_binding_site	1
de_novo_variant	1
disease	1
disease drug target	1
disease_associated_variant	3
disease_causing_variant	1
disruptive_inframe_deletion	1
disruptive_inframe_insertion	1
downstream_gene_variant	11
duplication	1
effect on RNA modification	1
enhancer	4
eQTL	3
exon skipping	2
exon_loss_variant	2
exon_variant	5
feature_elongation	2
feature_truncation	2
five_prime_UTR	1
frameshift_elongation	3
frameshift_truncation	3
frameshift_variant	8
gain_of_function_variant	1
gene	3
gene enrichment	1
gene expression	4
gene_variant	1
germline_variant	1
H3K27_acetylation_site	1
H3K27_trimethylation_site	1
H3K36_trimethylation_site	1
H3K4_dimethylation_site	1
H3K4_methylation_site	1
H3K4_monomethylation_site	1
H3K4_trimethylation	1
H3K79_dimethylation_site	1
H3K9_acetylation_site	1
H3K9_trimethylation_site	1
H4K20_monomethylation_site	1
histone_modification	2
incomplete_terminal_codon_variant	2
inframe_deletion	6
inframe_indel	3
inframe_insertion	7
inframe_variant	1
initiator_codon_variant	2
intergenic_variant	8
intragenic_variant	1
intron_variant	12
inversion	1
L1_LINE_retrotransposon	1
lncRNA_gene	1
loss_of_function_variant	5
mature_miRNA_variant	2
miRNA_target_site	2
miRNA_variant	2
missense_variant	12
mRNA_region	1
multiexon skipping	1
N6_methyladenine	1
NMD_transcript_variant	3
no_sequence_alteration	1
non_coding_transcript_exon_variant	4
non_coding_transcript_intron_variant	1
non_coding_transcript_variant	4
non_protein_coding	4
non_protein_coding_variant	1
nonsynonymous_variant	8
open_chromatin_region	5
orthologous_region	1
partial exon deletion	1
partial intron retention	1
pathogenicity	75
pathway enrichment	1
post_translationally_modified_region	1
promoter	4
proportion expressed across transcripts	1
protein_altering_variant	2
protein_coding_variant	1
protein_stability_element	2
pseudoexonisation	1
rare_amino_acid_variant	1
regulatory_region	1
regulatory_region_ablation	2
regulatory_region_amplification	2
regulatory_region_variant	7
repeat_region	2
SINE_element	1
small_regulatory_ncRNA	1
snoRNA_gene	1
SNV-disease	3
SNV-gene	4
somatic_variant	1
splice_acceptor_variant	5
splice_donor_5th_base_variant	1
splice_donor_region_variant	1
splice_donor_variant	6
splice_polypyrimidine_tract_variant	1
splice_region_variant	4
splice_site_variant	5
splicing_regulatory_region	1
splicing_regulatory_region_variant	1
splicing_variant	10
start_gained	2
start_lost	4
start_retained_variant	2
stop_gained	12
stop_lost	10
stop_retained_variant	3
synonymous_variant	10
target gene	1
TF_binding_site	2
TF_binding_site_variant	5
TFBS_ablation	3
TFBS_amplification	2
three_prime_UTR	1
tissue-specific annotations	2
tissue-specific gene expression	1
tissue-specific variant	1
transcript	1
transcript-specific prediction	1
transcript_ablation	2
transcript_amplification	2
transcript_variant	1
transcription_factor_regulatory_site	1
translocation	1
TSS	2
uAUG_gained	1
uAUG_lost	1
uFrameshift	1
unit_of_gene_expression	1
upstream_gene_variant	11
uSTOP_gained	1
uSTOP_lost	1
UTR_variant	1
variant_frequency	13
whole intron retention	1
