# Supplementary material for: Variant effect predictors: a systematic review and practical guide
Source: Hum Genet. 2024 Apr 4;143(5):625–34. doi: 10.1007/s00439-024-02670-5 (PMC11098935; doi:10.1007/s00439-024-02670-5)
Supplement: Supplementary file 6 — Supplementary file6: Table S5. List of functional impacts and number of VEPs predicting each impact (XLSX 13 KB) [file 439_2024_2670_MOESM6_ESM.xlsx]

## Sheet: Supplementary_Table_1_query
Query performed in PubMed on November 10, 2023.
Search number	Query	Sort By	Filters	Search Details	Results	Time
21	#3 AND #9 AND #13 AND #17 NOT #18 AND #19 AND #20			((("variant*"[Title/Abstract] OR "mutation*"[Title/Abstract]) AND ("effect*"[Title/Abstract] OR "impact*"[Title/Abstract] OR "pathogenic*"[Title/Abstract] OR "deleterious*"[Title/Abstract] OR "benign*"[Title/Abstract]) AND ("predict*"[Title/Abstract] OR "annotat*"[Title/Abstract] OR "interpret*"[Title/Abstract]) AND ("tool*"[Title/Abstract] OR "score"[Title/Abstract] OR "database"[Title/Abstract]…	7273	0.24603
20	English[Language]			"English"[Language]	31600262	0.245162
19	("2014/01/01"[Date - Publication] : "3000"[Date - Publication])			2014/01/01:3000/12/31[Date - Publication]	12785102	0.244919
18	cancer*[Title]			"cancer*"[Title]	1290163	0.244479
17	#14 OR #15 OR #16			"tool*"[Title/Abstract] OR "score"[Title/Abstract] OR "database"[Title/Abstract]	2131764	0.244062
16	database[Title/Abstract]			"database"[Title/Abstract]	447926	0.243866
15	score[Title/Abstract]			"score"[Title/Abstract]	811116	0.243669
14	tool*[Title/Abstract]			"tool*"[Title/Abstract]	1008841	0.243461
13	#10 OR #11 OR #12			"predict*"[Title/Abstract] OR "annotat*"[Title/Abstract] OR "interpret*"[Title/Abstract]	2609853	0.243206
12	interpret*[Title/Abstract]			"interpret*"[Title/Abstract]	508049	0.242998
11	annotat*[Title/Abstract]			"annotat*"[Title/Abstract]	85812	0.242778
10	predict*[Title/Abstract]			"predict*"[Title/Abstract]	2098474	0.242616
9	#4 OR #5 OR #6 OR #7 OR #8			"effect*"[Title/Abstract] OR "impact*"[Title/Abstract] OR "pathogenic*"[Title/Abstract] OR "deleterious*"[Title/Abstract] OR "benign*"[Title/Abstract]	9984924	0.242442
8	benign*[Title/Abstract]			"benign*"[Title/Abstract]	265188	0.242222
7	deleterious*[Title/Abstract]			"deleterious*"[Title/Abstract]	72675	0.242014
6	pathogenic*[Title/Abstract]			"pathogenic*"[Title/Abstract]	278464	0.241863
5	impact*[Title/Abstract]			"impact*"[Title/Abstract]	1625121	0.241632
4	effect*[Title/Abstract]			"effect*"[Title/Abstract]	8589364	0.241377
3	#1 OR #2			"variant*"[Title/Abstract] OR "mutation*"[Title/Abstract]	1136479	0.241007
2	mutation*[Title/Abstract]			"mutation*"[Title/Abstract]	769600	0.240856
1	variant*[Title/Abstract]			"variant*"[Title/Abstract]	455534	0.24066
