# Supplementary material for: Variant effect predictors: a systematic review and practical guide
Source: Hum Genet. 2024 Apr 4;143(5):625–34. doi: 10.1007/s00439-024-02670-5 (PMC11098935; doi:10.1007/s00439-024-02670-5)
Supplement: Supplementary file 7 — Supplementary file7 (ZIP 11 KB) [file 439_2024_2670_MOESM7_ESM.zip]

Archive with 10 entries (10 files):
- 09_select_next_top_3_veps.R
- 06_plot_nb_impacts_by_year.R
- 08_select_top_3_veps - Copy.R
- 04_plot_nb_variants_nb_consequences.R
- 07_plot_date_of_first_support.R
- 05_plot_barplots_variation_types_impacts.R
- 00_base_theme.R
- 01_write_reviews_and_benchmarks_to_file.R
- 02_gather_final_list_of_publications.R
- 03_count_exclusions_by_article_part.R
