# Supplementary material for: Variant effect predictors: a systematic review and practical guide
Source: Hum Genet. 2024 Apr 4;143(5):625–34. doi: 10.1007/s00439-024-02670-5 (PMC11098935; doi:10.1007/s00439-024-02670-5)
Supplement: Supplementary file 7 — Supplementary file7 (ZIP 11 KB) [file 439_2024_2670_MOESM7_ESM.zip › 06_plot_nb_impacts_by_year.R]

suppressWarnings(suppressMessages(library(data.table)))
suppressWarnings(suppressMessages(library(ggplot2)))
suppressWarnings(suppressMessages(library(htmlwidgets)))
suppressWarnings(suppressMessages(library(lubridate)))
suppressWarnings(suppressMessages(library(Matrix)))
suppressWarnings(suppressMessages(library(plotly)))
suppressWarnings(suppressMessages(library(quantreg)))
suppressWarnings(suppressMessages(library(rebus)))
suppressWarnings(suppressMessages(library(stringr)))

setwd('C:/Users/riccricc/OneDrive - Hochgebirgsklinik Davos/Documents/project/SR/')

source('scripts/00_base_theme.R')

included_publications <- data.table::fread('output/table/list_of_included_publications_and_counts.csv')

included_publications$`Create Date` <- lubridate::dmy(included_publications$`Create Date`)

# Convert 'Create Date' from Date to year fraction
included_publications$`Create Year` <- as.numeric(format(included_publications$`Create Date`, "%Y")) +
  (as.numeric(format(included_publications$`Create Date`, "%j")) - 1) / 365.25

year_range <- range(lubridate::year(included_publications$`Create Date`), na.rm = TRUE)
nb_impacts_range <- range(included_publications$nb_impacts)

data.table::fwrite(included_publications[, .(`Create Year`, nb_impacts)], 'output/table/list_of_included_publications_create_year_nb_impacts.csv')

lm_fit <- stats::lm(nb_impacts ~ `Create Year`, data = included_publications)
summary(lm_fit)
df <- 92
t_critical <- qt(1 - (0.05 / 2), df)
estimate <- -1.0224
std_error <- 0.3308
lower_bound <- estimate - (t_critical * std_error)
upper_bound <- estimate + (t_critical * std_error)
print(paste("The 95% confidence interval for the slope is [", lower_bound, ", ", upper_bound, "]"))

# quantile regression
qreg_fit <- quantreg::rq(formula = nb_impacts ~ `Create Year`,
             data = included_publications,
             tau = 0.5,
             na.action = na.omit)
summary(qreg_fit)
summary(qreg_fit)$coefficients
coef(summary(qreg_fit))

included_publications[, plot_label := FALSE]
included_publications[!(nb_variants == 1 & nb_impacts == 1), plot_label := TRUE]
included_publications_plot_label <- included_publications[plot_label == TRUE]

included_publications_nb_impacts_less_than_3 <- included_publications[nb_impacts < 3]
included_publications_nb_impacts_less_than_3_plot_label <- included_publications_nb_impacts_less_than_3[plot_label == TRUE]
included_publications_nb_impacts_greater_than_or_equal_3 <- included_publications[nb_impacts >= 3]
included_publications_nb_impacts_greater_than_or_equal_3_plot_label <- included_publications_nb_impacts_greater_than_or_equal_3[plot_label == TRUE]

p <- ggplot2::ggplot(included_publications) +
  ggplot2::geom_point(mapping = ggplot2::aes(x = `Create Date`, y = nb_impacts)) +
  # ggrepel::geom_text_repel(ggplot2::aes(x = `Create Date`, y = nb_impacts, label = `Tool name`), 
  #                          data = included_publications_nb_impacts_less_than_3_plot_label,
  #                          size = 1.8,
  #                          segment.alpha = 0.15,
  #                          box.padding = 0.4, 
  #                          point.padding = 0.5,
  #                          max.overlaps = Inf) +
  ggrepel::geom_text_repel(ggplot2::aes(x = `Create Date`, y = nb_impacts, label = `Tool name`), 
                           data = included_publications_nb_impacts_greater_than_or_equal_3_plot_label,
                           size = 4,
                           segment.alpha = 0.15,
                           box.padding = 0.4, 
                           point.padding = 0.5,
                           max.overlaps = Inf) +
  ggplot2::xlab('Date of publication in MEDLINE') +
  ggplot2::ylab('Number of functional impacts') +
  ggplot2::scale_x_date(breaks = seq.Date(from = as.Date(paste(year_range[1], 1, 1, sep = '-')), 
                                          to = as.Date(paste(year_range[2], 12, 31, sep = '-')), 
                                          by = '2 year'),
                        date_labels = '%Y') +
  ggplot2::scale_y_continuous(breaks = seq(min(nb_impacts_range), max(nb_impacts_range), by = 2)) +
  ggplot2::coord_cartesian(clip = 'off') +
  base_theme +
  ggplot2::theme(plot.margin = grid::unit(c(1, 3, 1, 1), 'lines'))
                 

p_log10 <- p + ggplot2::scale_y_log10(breaks = c(1:7, 9, 11, 13, 15, 18, 21, 25, 30, 35, 41, 48, 60)) +
  ggplot2::geom_smooth(method = 'lm', se = TRUE, data = included_publications, mapping = ggplot2::aes(x = `Create Date`, y = nb_impacts), col = '#A1A1A1', fill = '#D1D1D1') +
  ggplot2::geom_abline(slope = 0, intercept = 0, colour = '#000000')
file_name_plot <- 'output/plot/point/Figure_4_year_nb_impacts_scale_y_log10_174mm_width_174mm'
ggplot2::ggsave(paste0(file_name_plot, '.pdf'), p_log10, height = 174, width = 174, units = 'mm')
ggplot2::ggsave(paste0(file_name_plot, '.png'), p_log10, height = 174, width = 174, units = 'mm')

p_loess <- p + ggplot2::scale_y_log10() +
  ggplot2::geom_smooth(method = 'loess', se = TRUE, span = 0.75, n = 10, data = included_publications, mapping = ggplot2::aes(x = `Create Date`, y = nb_impacts), col = 'black')
file_name_plot <- 'output/plot/point/Figure_4_year_nb_impacts_loess_scale_y_log10_174mm_width_174mm'
ggplot2::ggsave(paste0(file_name_plot, '.pdf'), p_loess, height = 174, width = 174, units = 'mm')
ggplot2::ggsave(paste0(file_name_plot, '.png'), p_loess, height = 174, width = 174, units = 'mm')
