# Supplementary material for: Variant effect predictors: a systematic review and practical guide
Source: Hum Genet. 2024 Apr 4;143(5):625–34. doi: 10.1007/s00439-024-02670-5 (PMC11098935; doi:10.1007/s00439-024-02670-5)
Supplement: Supplementary file 7 — Supplementary file7 (ZIP 11 KB) [file 439_2024_2670_MOESM7_ESM.zip › 08_select_top_3_veps - Copy.R]

suppressWarnings(suppressMessages(library(data.table)))

setwd('C:/Users/riccricc/OneDrive - Hochgebirgsklinik Davos/Documents/project/SR/')

included_publications <- readxl::read_excel('output/table/Supplementary_Table_3_list_of_included_publications.xlsx', skip = 1)
included_publications <- data.table::as.data.table(included_publications)

split_consequences <- strsplit(included_publications$`Functional impacts`, ';')
all_consequences <- unlist(split_consequences)
unique_consequences <- sort(unique(all_consequences))

# Create a new data.table with the same number of rows as included_publications
result_table <- data.table(matrix(ncol = length(unique_consequences), nrow = nrow(included_publications)))

# Name the columns based on the unique consequences
setnames(result_table, unique_consequences)

# Iterate through the rows of included_publications and fill in result_table
for (i in 1:nrow(included_publications)) {
  consequences_in_publication <- unique(unlist(strsplit(included_publications$`Functional impacts`[i], ';')))
  result_table[i, (consequences_in_publication) := 1]
}

# Fill NA values with FALSE, as they indicate that the publication doesn't cover the variant
result_table[is.na(result_table)] <- 0

selected_tools <- c()
nb_new_consequences <- c()

for (i in 1:3) {
  nb_consequences_i <- max(rowSums(result_table))
  nb_new_consequences <- c(nb_new_consequences, nb_consequences_i)
  pub_highest_cov_i <- which(nb_consequences_i == rowSums(result_table))[1] # could add randomness here to not favour one tool over another
  new_tool <- included_publications[pub_highest_cov_i, `Tool name`]
  print(new_tool)
  selected_tools <- c(selected_tools, new_tool)
  # What are the added functional impacts?
  columns_with_1 <- result_table[pub_highest_cov_i, ] == 1
  print(result_table[pub_highest_cov_i, .SD, .SDcols = colnames(columns_with_1)[columns_with_1]])
  
  included_publications <- included_publications[-pub_highest_cov_i]
  cols_to_remove_i <- which(result_table[pub_highest_cov_i] == 1)
  result_table <- result_table[, -cols_to_remove_i, with = FALSE]
  result_table <- result_table[-pub_highest_cov_i]
}

print(selected_tools) 
print(nb_new_consequences)
