# Supplementary material for: Variant effect predictors: a systematic review and practical guide
Source: Hum Genet. 2024 Apr 4;143(5):625–34. doi: 10.1007/s00439-024-02670-5 (PMC11098935; doi:10.1007/s00439-024-02670-5)
Supplement: Supplementary file 7 — Supplementary file7 (ZIP 11 KB) [file 439_2024_2670_MOESM7_ESM.zip › 04_plot_nb_variants_nb_consequences.R]

packages <- c('crosstalk', 'data.table', 'ggplot2', 'ggrepel', 'htmlwidgets', 'plotly', 'plotly-htmlwidgets-css', 'readxl', 'stringr')
suppressWarnings(sapply(packages, function(x) suppressMessages(require(x, character.only = TRUE))))

setwd('C:/Users/riccricc/OneDrive - Hochgebirgsklinik Davos/Documents/project/SR/')

source('scripts/00_base_theme.R')

dir_name <- 'output/plot/point/'
if (!dir.exists(dir_name)) dir.create(dir_name, recursive = TRUE)

included_publications <- readxl::read_excel('output/table/Supplementary_Table_3_list_of_included_publications.xlsx', skip = 1)
included_publications <- data.table::as.data.table(included_publications)

included_publications[, c('nb_variants', 'nb_impacts') := .(
  lengths(stringr::str_split(`Variant types`, ';')),
  lengths(stringr::str_split(`Functional impacts`, ';'))
)]

included_publications[, range(nb_variants)]
included_publications[, range(nb_impacts)]

data.table::fwrite(included_publications, 'output/table/list_of_included_publications_and_counts.csv')

included_publications[nb_variants == 1, .N] # 73
included_publications[nb_impacts == 1, .N] # 82

max_x <- max(included_publications$nb_variants)
max_y <- max(included_publications$nb_impacts)

included_publications_1_1 <- included_publications[nb_variants == 1 & nb_impacts == 1]
included_publications_1_1_N <- included_publications_1_1[, .N]
included_publications_not_1_1 <- included_publications[!(nb_variants == 1 & nb_impacts == 1)]

tool_names_text <- paste(included_publications_1_1$`Tool name`, collapse = ifelse(seq_along(included_publications_1_1$`Tool name`) %% 4 == 0, '\n', ','))

included_publications_not_1_1_nb_impacts_small_labels <- included_publications_not_1_1[nb_impacts < 4 & !`Tool name` %in% c('dbNSFP v4', 'SPiP', 'MACARON', 'MMSplice', 'GenoNet', 'TIVAN-indel', 'TogoVar')]
included_publications_not_1_1_nb_impacts_big_labels <- included_publications_not_1_1[nb_impacts >= 4 | `Tool name` %in% c('dbNSFP v4', 'SPiP', 'MACARON', 'MMSplice', 'GenoNet', 'TIVAN-indel', 'TogoVar')]

y_breaks <- c(seq(1, 10, 1), 12, 14, 16, 18, seq(20, 44, 4), 50, 58)

plot_base <- ggplot2::ggplot(included_publications_not_1_1, ggplot2::aes(x = nb_variants, y = nb_impacts, text = `Tool name`)) +
  ggplot2::geom_point() +
  ggplot2::xlab('') +
  ggplot2::ylab('') +
  base_theme +
  ggplot2::scale_x_log10(breaks = seq(0, max_x, 1)) +
  ggplot2::scale_y_log10(breaks = y_breaks) +
  xlab('Number of variant types') +
  ylab('Number of functional impacts')

p <- plot_base +
  ggplot2::geom_point(aes(x = 1, y = 1), size = 4, col = 'red') +
  ggplot2::annotate('text', x = 0.8, y = 0.9, label = paste0(included_publications_1_1_N, ' highly\nspecialized\ntools'), hjust = 0, vjust = 0, size = 6, col = 'red') +
  ggrepel::geom_text_repel(ggplot2::aes(label = `Tool name`), max.overlaps = Inf, size = 2.8, segment.alpha = 0.3, data = included_publications_not_1_1_nb_impacts_small_labels) +
  ggrepel::geom_text_repel(ggplot2::aes(label = `Tool name`), max.overlaps = Inf, size = 5, segment.alpha = 0.3, data = included_publications_not_1_1_nb_impacts_big_labels)

plot_height_mm <- 234
plot_width_mm <- 174
file_name_plot <- paste0('output/plot/point/Figure_2_nb_variants_nb_impacts_height_', plot_height_mm, 'mm_width_', plot_width_mm, 'mm.')
for (ext in c('pdf', 'png')) {
  ggplot2::ggsave(paste0(file_name_plot, ext), p, height = plot_height_mm, width = plot_width_mm, units = 'mm')
}
