# Supplementary material for: Variant effect predictors: a systematic review and practical guide
Source: Hum Genet. 2024 Apr 4;143(5):625–34. doi: 10.1007/s00439-024-02670-5 (PMC11098935; doi:10.1007/s00439-024-02670-5)
Supplement: Supplementary file 7 — Supplementary file7 (ZIP 11 KB) [file 439_2024_2670_MOESM7_ESM.zip › 07_plot_date_of_first_support.R]

suppressWarnings(suppressMessages(library(data.table)))
suppressWarnings(suppressMessages(library(ggplot2)))

setwd('C:/Users/riccricc/OneDrive - Hochgebirgsklinik Davos/Documents/project/SR/')

publications_of_interest <- data.table::fread('output/table/list_of_included_publications_and_counts.csv')

split_variants <- strsplit(publications_of_interest$`Variant types`, ';')
all_variants <- unlist(split_variants)
unique_variants <- unique(all_variants)

variant_types_dt <- data.table::data.table(variant_type = unique_variants, first_support_date = rep(0, length(unique_variants)))

for (i in 1:variant_types_dt[, .N]) {
  variant_type_i <- variant_types_dt[i, variant_type]
  year_i <- publications_of_interest[stringr::str_detect(`Variant types`, variant_type_i), min(`Publication Year`)]
  variant_types_dt[i, first_support_date := year_i]
}

first_support_numbers <- variant_types_dt[, .N, first_support_date]

range_years <- first_support_numbers[, min(first_support_date)]:first_support_numbers[, max(first_support_date)]
missing_years <- range_years[!range_years %in% first_support_numbers[, first_support_date]]
first_support_numbers <- rbind(first_support_numbers, data.table::data.table(first_support_date = missing_years, N = 0))
data.table::setorder(first_support_numbers, first_support_date)

lm_first_support_date <- stats::lm(N ~ first_support_date, data = first_support_numbers)
lm_first_support_date_summary <- summary(lm_first_support_date)

p_value <- lm_first_support_date_summary$coefficients["first_support_date", "Pr(>|t|)"]

ggplot2::ggplot(first_support_numbers, aes(x = factor(first_support_date), y = N)) +
  ggplot2::geom_bar(stat = 'identity', col = 'black', fill = 'grey') +
  ggplot2::geom_text(aes(label = N), vjust = -0.5) +
  base_theme +
  ggplot2::theme(axis.text = ggplot2::element_text(size = 14)) +
  ggplot2::labs(
    title = '',
    x = 'Year of first support',
    y = 'Number of variant types supported for the first time') + 
  ggplot2::scale_y_continuous(breaks = 1:8)
plot_height_mm <- 200
plot_width_mm <- 174
file_name_plot <- paste0('output/plot/bar/Supplementary_Figure_1_date_of_first_occurrence_height_', plot_height_mm, '_width_', plot_width_mm)
ggplot2::ggsave(paste0(file_name_plot, '.pdf'), height = plot_height_mm, width = plot_width_mm, units = 'mm')
ggplot2::ggsave(paste0(file_name_plot, '.png'), height = plot_height_mm, width = plot_width_mm, units = 'mm')
