# Supplementary material for: Variant effect predictors: a systematic review and practical guide
Source: Hum Genet. 2024 Apr 4;143(5):625–34. doi: 10.1007/s00439-024-02670-5 (PMC11098935; doi:10.1007/s00439-024-02670-5)
Supplement: Supplementary file 7 — Supplementary file7 (ZIP 11 KB) [file 439_2024_2670_MOESM7_ESM.zip › 05_plot_barplots_variation_types_impacts.R]

suppressWarnings(suppressMessages(library(data.table)))
suppressWarnings(suppressMessages(library(cowplot)))
suppressWarnings(suppressMessages(library(ggplot2)))
suppressWarnings(suppressMessages(library(gridExtra)))
suppressWarnings(suppressMessages(library(openxlsx)))
suppressWarnings(suppressMessages(library(rebus)))
suppressWarnings(suppressMessages(library(reshape2)))
suppressWarnings(suppressMessages(library(stringr)))

setwd('C:/Users/riccricc/OneDrive - Hochgebirgsklinik Davos/Documents/project/SR')

included_publications <- readxl::read_excel('output/table/Supplementary_Table_3_list_of_included_publications.xlsx', skip = 1)
included_publications <- data.table::as.data.table(included_publications)

split_variants <- strsplit(included_publications$`Variant types`, ';')
all_variants <- unlist(split_variants)
unique_variants <- unique(all_variants)

variant_types_accepted <- sort(unique_variants[unique_variants %in% unique_variants])

result_table_variants <- data.table(matrix(ncol = length(variant_types_accepted), nrow = nrow(included_publications)))

setnames(result_table_variants, variant_types_accepted)

# Iterate through the rows of included_publications and fill in result_table_variants
for (i in 1:nrow(included_publications)) {
  variants_in_publication <- unlist(strsplit(included_publications$`Variant types`[i], ';'))
  result_table_variants[i, (variants_in_publication) := 1]
}

# Fill NA values with FALSE, as they indicate that the publication doesn't cover the variant
result_table_variants[is.na(result_table_variants)] <- 0

col_sums <- result_table_variants[, lapply(.SD, sum)]

variant_types_nb_tools <- data.table::melt(col_sums, variable.name = 'Variant type', value.name = 'Number of VEPs')
variant_types_nb_tools[`Number of VEPs` == 1, .N] # 19 variant types only supported by a single VEP
wb <- createWorkbook()
addWorksheet(wb, 'Variants and VEPs')
writeData(wb, 'Variants and VEPs', x = 'List of variant types and number of VEPs supporting each type.', startRow = 1, startCol = 1)
writeDataTable(wb, 'Variants and VEPs', variant_types_nb_tools, startRow = 2, withFilter = FALSE)
saveWorkbook(wb, 'output/table/Supplementary_Table_4_variant_types_nb_tools.xlsx', overwrite = TRUE)

variant_types_nb_tools[`Number of VEPs` == 1]
data.table::setorder(variant_types_nb_tools, -`Number of VEPs`)
n_max_variant_types <- 10
top_variant_types <- variant_types_nb_tools[1:n_max_variant_types]
top_variant_types[`Variant type` == 'non_protein_coding_variant', `Variant type` := 'non-protein-coding\nvariant']
top_variant_types[`Variant type` == 'nonsynonymous_variant', `Variant type` := 'non-synonymous\nvariant']
top_variant_types[, `Variant type` := stringr::str_replace_all(`Variant type`, '_', '\n')]
top_variant_types[`Variant type` == 'copy\nnumber\nvariation', `Variant type` := 'copy number\nvariation']
top_variant_types[`Variant type` == 'splice\nsite\nvariant', `Variant type` := 'splice site\nvariant']
top_variant_types[`Variant type` == 'structural\nvariant', `Variant type` := 'SV']

split_impacts <- strsplit(included_publications$`Functional impacts`, ';')
all_impacts <- unlist(split_impacts)
unique_impacts <- sort(unique(all_impacts))

# Create a new data.table with the same number of rows as included_publications
result_table_impacts <- data.table(matrix(ncol = length(unique_impacts), nrow = nrow(included_publications)))

# Name the columns based on the unique impacts
setnames(result_table_impacts, unique_impacts)

# Iterate through the rows of included_publications and fill in result_table_impacts
for (i in 1:nrow(included_publications)) {
  impacts_in_publication <- unique(unlist(strsplit(included_publications$`Functional impacts`[i], ';')))
  result_table_impacts[i, (impacts_in_publication) := 1]
}

# Fill NA values with FALSE, as they indicate that the publication doesn't cover the variant
result_table_impacts[is.na(result_table_impacts)] <- 0
col_sums <- result_table_impacts[, lapply(.SD, sum)]

sum(col_sums == 1)

impacts_nb_tools <- data.table::melt(col_sums, variable.name = 'Functional impact', value.name = 'Number of VEPs')
impacts_nb_tools[`Number of VEPs` == 1, .N] # 89 impacts only supported by a single VEP
# impacts predicted by only 1 VEP
impacts_predicted_by_only_one_tool <- impacts_nb_tools[`Number of VEPs` == 1, unique(`Functional impact`)]

included_publications[stringr::str_detect(`Functional impacts`, rebus::or1(impacts_predicted_by_only_one_tool))] # 37 VEPs

wb <- createWorkbook()
addWorksheet(wb, 'Functional impacts and VEPs')
writeData(wb, 'Functional impacts and VEPs', x = 'List of functional impacts and number of VEPs predicting each impact.', startRow = 1, startCol = 1)
writeDataTable(wb, 'Functional impacts and VEPs', impacts_nb_tools, startRow = 2, withFilter = FALSE)
saveWorkbook(wb, 'output/table/Supplementary_Table_5_impacts_nb_tools.xlsx', overwrite = TRUE)
data.table::setorder(impacts_nb_tools, -`Number of VEPs`)
n_max_impacts <- 10
top_impacts <- impacts_nb_tools[1:n_max_impacts]

top_impacts[`Functional impact` == 'association of DNA variation to pathogenicity', `Functional impact` := 'pathogenicity']
top_impacts[`Functional impact` == '3_prime_UTR_variant', `Functional impact` := "3′ UTR\nvariant"]
top_impacts[`Functional impact` == '5_prime_UTR_variant', `Functional impact` := "5′ UTR\nvariant"]
top_impacts[, `Functional impact` := stringr::str_replace_all(`Functional impact`, '_', '\n')]

max_y <- max(max(top_impacts$`Number of VEPs`), max(top_variant_types$`Number of VEPs`)) + 7

p1 <- ggplot2::ggplot(top_variant_types, ggplot2::aes(x = reorder(`Variant type`, `Number of VEPs`), y = `Number of VEPs`)) +
  ggplot2::geom_bar(stat = 'identity', width = 0.8, col = 'black', fill = 'grey') +
  ggplot2::geom_text(ggplot2::aes(y = `Number of VEPs` + 3, label = `Number of VEPs`)) +
  base_theme +
  ggplot2::theme(axis.text.y = ggplot2::element_text(size = 7, margin = ggplot2::margin(t = 0, r = 5, b = 0, l = 0))) +
  ggplot2::xlab(NULL) +
  ggplot2::ylab('Number of VEPs') +
  ggplot2::ggtitle('Variant types') +
  ggplot2::coord_flip()  +
  ggplot2::scale_y_continuous(limits = c(0, max_y), expand = c(0, 0))

p2 <- ggplot2::ggplot(top_impacts, ggplot2::aes(x = reorder(`Functional impact`, `Number of VEPs`), y = `Number of VEPs`)) +
  ggplot2::geom_bar(stat = 'identity', width = 0.8, col = 'black', fill = 'grey') +
  ggplot2::geom_text(ggplot2::aes(y = `Number of VEPs` + 3, label = `Number of VEPs`)) +
  base_theme +
  ggplot2::theme(axis.text.y = ggplot2::element_text(size = 7, margin = ggplot2::margin(t = 0, r = 5, b = 0, l = 0))) +
  ggplot2::xlab(NULL) +
  ggplot2::ylab('Number of VEPs') +
  ggplot2::ggtitle('Functional impacts') +
  ggplot2::coord_flip()  +
  ggplot2::scale_y_continuous(limits = c(0, max_y), expand = c(0, 0))

p1p2 <- cowplot::plot_grid(p1, p2, labels = c('A', 'B'), ncol = 2, rel_heights = c(1, 1), rel_widths = c(1.11, 1))
plot_height_mm <- 100
plot_width_mm <- 174
file_name_plot <- paste0('output/plot/bar/Figure_3_top_', n_max_variant_types, '_variant_types_impacts_nb_tools_height_', plot_height_mm, 'mm_width_', plot_width_mm, 'mm')
ggplot2::ggsave(paste0(file_name_plot, '.pdf'), p1p2, height = plot_height_mm, width = plot_width_mm, units = 'mm')
ggplot2::ggsave(paste0(file_name_plot, '.png'), p1p2, height = plot_height_mm, width = plot_width_mm, units = 'mm')
p1p2Plotly <- plotly::ggplotly(p1p2)
htmlwidgets::saveWidget(p1p2Plotly, paste0(file_name_plot, '.html'))
