# Supplementary material for: Variant effect predictors: a systematic review and practical guide
Source: Hum Genet. 2024 Apr 4;143(5):625–34. doi: 10.1007/s00439-024-02670-5 (PMC11098935; doi:10.1007/s00439-024-02670-5)
Supplement: Supplementary file 7 — Supplementary file7 (ZIP 11 KB) [file 439_2024_2670_MOESM7_ESM.zip › 00_base_theme.R]

suppressWarnings(suppressMessages(library(ggplot2)))

base_theme <- ggplot2::theme_classic(base_size = 9) +
              ggplot2::theme(axis.text = ggplot2::element_text(size = 16),
                             axis.title = ggplot2::element_text(size = 18))
