# Supplementary material for: Variant effect predictors: a systematic review and practical guide
Source: Hum Genet. 2024 Apr 4;143(5):625–34. doi: 10.1007/s00439-024-02670-5 (PMC11098935; doi:10.1007/s00439-024-02670-5)
Supplement: Supplementary file 7 — Supplementary file7 (ZIP 11 KB) [file 439_2024_2670_MOESM7_ESM.zip › 01_write_reviews_and_benchmarks_to_file.R]

library(data.table)

setwd('C:/Users/riccricc/OneDrive - Hochgebirgsklinik Davos/Documents/project/SR/')

search_results <- data.table::fread('input/search_results.csv')
search_results_rev_ben <- search_results[exclusion_reason %chin% c('REV', 'BEN')]
data.table::setorder(search_results_rev_ben, -exclusion_reason)
search_results_rev_ben[, article_part := NULL]
search_results_rev_ben[, `Tool name` := NULL]
search_results_rev_ben[, `Variant types` := NULL]
search_results_rev_ben[, `Functional impacts` := NULL]
search_results_rev_ben[, `Note` := NULL]
data.table::fwrite(search_results_rev_ben, 'output/table/search_results_rev_ben.csv')

# search the references of review and benchmark papers and add eligible publications to search_results_rev_ben_hits.csv
