# Supplementary material for: Variant effect predictors: a systematic review and practical guide
Source: Hum Genet. 2024 Apr 4;143(5):625–34. doi: 10.1007/s00439-024-02670-5 (PMC11098935; doi:10.1007/s00439-024-02670-5)
Supplement: Supplementary file 7 — Supplementary file7 (ZIP 11 KB) [file 439_2024_2670_MOESM7_ESM.zip › 03_count_exclusions_by_article_part.R]

suppressWarnings(suppressMessages(library(data.table)))
suppressWarnings(suppressMessages(library(stringr)))

setwd('C:/Users/riccricc/OneDrive - Hochgebirgsklinik Davos/Documents/project/SR/')

search_results <- data.table::fread('input/search_results.csv') # 7273

search_results[exclusion_reason != 'IN' & article_part %in% c('T', 'A')] # 7056
search_results[exclusion_reason != 'IN' & article_part == 'T'] # 6514
search_results[exclusion_reason != 'IN' & article_part == 'A'] # 542
search_results[article_part %in% c('T', 'A')] # 7056

search_results[article_part == 'F', .N] # 217

search_results[exclusion_reason == 'IN', .N]

search_results[ , exclusion_reason_short := stringr::str_replace(exclusion_reason, '_.*$', '')] 
search_results[ , exclusion_reason_short := stringr::str_replace(exclusion_reason_short, ';.*$', '')] 

search_results[article_part == 'F' & exclusion_reason_short != 'IN', .N] # 120
search_results[article_part == 'F' & exclusion_reason_short == 'IN', .N] # 97
search_results[article_part == 'F' & exclusion_reason_short != 'IN', sort(table(exclusion_reason_short))]
